# Supplementary material for: Environmental Effects on Taxonomic Turnover in Soil Fauna across Multiple Forest Ecosystems in East Asia
Source: Insects. 2022 Nov 30;13(12):1103. doi: 10.3390/insects13121103 (PMC9786105; doi:10.3390/insects13121103)
Supplement: Supplementary file 1 [file insects-13-01103-s001.zip]

Archive with 1 entries (1 files):
- insects-2001240-supplementary.pdf
